# Supplementary material for: The Subtype Identity of Testicular Cancer Cells Determines Their Immunostimulatory Activity in a Coculture Model
Source: Cancers (Basel). 2023 May 5;15(9):2619. doi: 10.3390/cancers15092619 (PMC10177190; doi:10.3390/cancers15092619)
Supplement: Supplementary file 1 [file cancers-15-02619-s001.zip]

Archive with 1 entries (1 files):
- cancers-2326704-supplementary.pdf
